# Supplementary material for: Nitrogen Application and Rhizosphere Effect Exert Opposite Effects on Key Straw-Decomposing Microorganisms in Straw-Amended Soil
Source: Microorganisms. 2024 Mar 13;12(3):574. doi: 10.3390/microorganisms12030574 (PMC10974416; doi:10.3390/microorganisms12030574)
Supplement: Supplementary file 1 [file microorganisms-12-00574-s001.zip]

Archive with 1 entries (1 files):
- microorganisms-2878194-supplementary.pdf
